# Supplementary material for: Structural Consequences of Antigenic Variants of Human A/H3N2 Influenza Viruses
Source: Viruses. 2023 Apr 19;15(4):1008. doi: 10.3390/v15041008 (PMC10144855; doi:10.3390/v15041008)
Supplement: Supplementary file 1 [file viruses-15-01008-s001.zip]

Archive with 1 entries (1 files):
- viruses-2213086-supplementary.pdf
